# Supplementary material for: Portable pressure chamber for manual camera-assisted monitoring of leaf water potential
Source: HardwareX. 2025 Feb 25;21:e00632. doi: 10.1016/j.ohx.2025.e00632 (PMC11919297; doi:10.1016/j.ohx.2025.e00632)
Supplement: Supplementary Data 1 [file mmc1.zip]

Archive with 1 entries (1 files):
- 3D_Model.stl
